# Supplementary material for: The Herts and Minds study: feasibility of a randomised controlled trial of Mentalization-Based Treatment versus usual care to support the wellbeing of children in foster care
Source: BMC Psychiatry. 2019 Jul 10;19:215. doi: 10.1186/s12888-019-2196-2 (PMC6617562; doi:10.1186/s12888-019-2196-2)
Supplement: Supplementary file 1 — Results of additional measures. (ODT 12 kb) [file 12888_2019_2196_MOESM1_ESM.odt]

Baseline
12 Weeks
24 Weeks

MBT
Mean (SD)
UCC
Mean (SD)
MBT
Mean (SD)
UCC
Mean (SD)
MBT
Mean (SD)
UCC
Mean (SD)
Five Minute Speech Sample (carer) - Reflective Functioning Scale [25] ~

Total Score
4.0 (1.0)
5.1 (1.4)

4.7 (1.1)
4.6 (1.2)
4.5 (1.3)
4.7 (1.6)


Parent Stress Index – Short Form [28] †

Total Score
141.0 (18.3)
149.5 (17.6)
139.3 (26.3)
147.5 (18.1)
138.0 (29.4)
156.9 (18.4)

Parental Distress
47.0 (6.1)

49.8 (5.9)

46.4 (8.8)

49.2 (6.0)

46.0 (9.8)

52.3 (6.1)


Dysfunctional interaction
47.0. (6.1)

40.8 (6.4)
46.4 (8.8)
41.9 (5.5)
46.0 (9.8)
46. (6.7)


Difficult Child
47.0 (6.1)

37.7 (5.9)

46.4 (8.8)

39.7 (6.8)

46.0 (9.8)

42.1 (9.7)


Brief Parental Self-Efficacy Scale [29] ¥

Total Score
28.9 (2.6)
28.8 (2.0)
27.7 (2.9)
28.6 (2.1)
28.0 (2.2)
28.6 (3.2)


Parenting Scale [30] ⱡ

Total Score
2.8 (0.6)
2.6 (0.5)
2.8 (0.6)
2.4 (0.5)
2.8 (0.5)
2.4 (0.5)

Laxness
2.6 (0.8)
2.4 (07)
2.5 (0.9)
2.1 (0.9)
2.3 (0.6)
2.3 (0.9)

Over reactivity
2.3 (1.0)
2.2 (1.0)
2.6 (0.8)
2.0 (0.8)
2.6 (0.8)
1.8 (0.6)

Hostility
1.2 (0.3)
1.1 (0.2)
1.3 (0.5)
1.1 (0.2)
1.5 (0.7)
1.2 (0.5)

Goal Based Outcome Measure [31] *

Foster Carer
-
-
6.2 (1.5)
4.0 (2.6)
6.1 (3.0)
4.3 (2.7)

Young Person
-
-

3.3 (5.8)
5.2(2.8)
6.6 (2.3)
3.4 (2.6)


Revised Child Anxiety and Depression Scale (RCADS) [32] †

Foster Carer-reported
34.0 (20.0)
34.7 (17.7)
31.6 (16.6)
26.3 (10.4)
33.5 (19.9)
24.6 (17.2)


Young Person -reported
44.6 (31.1)
31.2 (21.5)
27.9 (23.3)
23.6 (17.3)
29.4 (24.2)
22.8 (19.9)


Brief Assessment Checklist [33] †

Total Score
19.8 (7.5)
20.1 (6.6)
18.2 (7.2)

18.3 (5.9)

16.7 (8.9)

16.0 (7.2)


Note: MBT is mentalization-therapy; UCC is usual clinical care; ~ A low score indicates a higher level of reflective functioning † high score means higher level of difficulties; ~ A low score indicates a higher level of reflective functioning; ⱡ high score represents a higher level of parental dysfunction; * high score indicates closer to reaching goals;  - measure was not assessed at the given time point
